# Supplementary material for: Time interval between the completion of radiotherapy and robotic-assisted surgery among patients with stage I–III rectal cancer undergoing preoperative chemoradiotherapy
Source: PLoS One. 2020 Oct 16;15(10):e0240742. doi: 10.1371/journal.pone.0240742 (PMC7567401; doi:10.1371/journal.pone.0240742)
Supplement: S1 Data — (XLSX) [file pone.0240742.s001.xlsx]

## Sheet: 工作表1
Sex	Postoperative relapse	DFS		DFS_Locoregional Relapse	DFS_Distal Relapse	Survival	OS
F	0	83.4		83.4	83.4	0	83.4
M	0	68.6		68.6	68.6	0	68.6
M	0	67.5		67.5	67.5	0	67.5
M	0	66.6		66.6	66.6	0	66.6
M	1	8.1		33	8.1	0	33
M	1	16.6		48.4	16.6	1	48.4
M	0	63.8		63.8	63.8	0	63.8
M	0	63.9		63.9	63.9	0	63.9
M	0	58.3		58.3	58.3	0	58.3
M	0	62.8		62.8	62.8	0	62.8
M	0	15.2		15.2	15.2	0	15.2
F	0	60.9		60.9	60.9	0	60.9
M	0	58.8		58.8	58.8	0	58.8
M	0	59.8		59.8	59.8	0	59.8
F	1	13.9		13.9	13.9	1	13.9
F	0	58.4		58.4	58.4	0	58.4
M	0	55.7		55.7	55.7	0	55.7
M	0	81.4		81.4	81.4	0	81.4
M	0	24.5		24.5	24.5	1	24.5
F	1	12.2		12.2	49.7	1	49.7
M	1	12.4		12.4	16.9	0	16.9
F	1	13.1		16	13.1	1	16
F	0	54.3		54.3	54.3	0	54.3
M	0	54.3		54.3	54.3	0	54.3
M	1	13.5		13.5	22	1	22
F	0	45.6		45.6	45.6	0	45.6
M	0	21.9		21.9	21.9	0	21.9
M	0	26.5		26.5	26.5	0	26.5
M	0	52.6		52.6	52.6	0	52.6
F	1	17.7		39.3	17.7	0	39.3
F	0	50		50	50	0	50
M	0	50.2		50.2	50.2	0	50.2
F	0	48.3		48.3	48.3	0	48.3
F	1	22.4		49.4	22.4	0	49.4
M	0	49		49	49	0	49
M	0	14.2		14.2	14.2	1	14.2
F	0	47.5		47.5	47.5	0	47.5
M	0	45.9		45.9	45.9	0	45.9
M	0	46.6		46.6	46.6	0	46.6
F	1	13.2		34.5	13.2	0	34.5
F	0	45.3		45.3	45.3	0	45.3
F	1	17.7		44.8	17.7	1	44.8
M	1	46.7		47.3	46.7	0	47.3
F	1	28.8		39.2	28.8	0	39.2
M	0	42.5		42.5	42.5	0	42.5
M	0	42.5		42.5	42.5	0	42.5
M	0	41.1		41.1	41.1	0	41.1
M	0	38.1		38.1	38.1	0	38.1
F	0	37.3		37.3	37.3	0	37.3
M	0	26.7		26.7	26.7	0	26.7
M	0	38.3		38.3	38.3	0	38.3
F	0	38		38	38	0	38
M	0	38.4		38.4	38.4	0	38.4
F	0	35.6		35.6	35.6	0	35.6
M	1	22.9		33.6	22.9	1	33.6
F	1	15.1		17.2	15.1	0	17.2
M	0	34.4		34.4	34.4	0	34.4
F	1	19.7		25.5	19.7	0	25.5
M	1	15.4		18.2	15.4	1	18.2
F	1	19.1		42.6	19.1	0	42.6
F	0	19.4		19.4	19.4	1	19.4
M	1	19.2		33.3	19.2	1	33.3
M	1	11.6		26.5	11.6	0	26.5
M	1	20.6		21	20.6	0	21
M	0	30.8		30.8	30.8	0	30.8
M	0	30		30	30	0	30
F	0	30.6		30.6	30.6	0	30.6
F	1	27.6		33.4	27.6	0	33.4
M	0	30.6		30.6	30.6	0	30.6
M	0	30.9		30.9	30.9	0	30.9
M	0	30.7		30.7	30.7	0	30.7
F	0	29.5		29.5	29.5	0	29.5
F	0	28.6		28.6	28.6	0	28.6
M	1	21.1		28	21.1	0	28
M	0	30.4		30.4	30.4	0	30.4
M	0	29.7		29.7	29.7	0	29.7
M	0	29.9		29.9	29.9	0	29.9
M	0	28.2		28.2	28.2	0	28.2
F	0	28.9		28.9	28.9	0	28.9
F	0	27.6		27.6	27.6	0	27.6
F	0	29		29	29	0	29
F	0	27.6		27.6	27.6	0	27.6
M	0	28.3		28.3	28.3	0	28.3
F	0	28.3		28.3	28.3	0	28.3
M	0	28.8		28.8	28.8	0	28.8
M	0	33.4		33.4	33.4	0	33.4
F	0	27.5		27.5	27.5	0	27.5
F	0	24.9		24.9	24.9	0	24.9
M	1	20.1		20.1	30	0	30
F	0	25.3		25.3	25.3	0	25.3
F	0	25.4		25.4	25.4	0	25.4
F	1	11.4		11.4	11.4	0	11.4
M	0	23.1		23.1	23.1	0	23.1
M	0	22		22	22	0	22
M	0	21.9		21.9	21.9	0	21.9
M	0	20.7		20.7	20.7	0	20.7
M	1	16.2		23.4	16.2	0	23.4
M	0	20.6		20.6	20.6	0	20.6
M	0	20.9		20.9	20.9	0	20.9
M	0	21		21	21	0	21
M	0	12.7		12.7	12.7	0	12.7
M	0	21.4		21.4	21.4	0	21.4
M	0	20.3		20.3	20.3	0	20.3
M	0	19.1		19.1	19.1	0	19.1
F	0	19.1		19.1	19.1	0	19.1
M	0	18.5		18.5	18.5	0	18.5
F	0	19.1		19.1	19.1	0	19.1
F	0	16.4		16.4	16.4	0	16.4
F	0	17.1		17.1	17.1	0	17.1
M	0	25		25	25	0	25
M	0	17		17	17	0	17
M	0	17.5		17.5	17.5	0	17.5
M	0	16.3		16.3	16.3	0	16.3
F	0	15.5		15.5	15.5	0	15.5
M	0	16.3		16.3	16.3	0	16.3
M	0	15.5		15.5	15.5	0	15.5
