# Supplementary material for: Time interval between the completion of radiotherapy and robotic-assisted surgery among patients with stage I–III rectal cancer undergoing preoperative chemoradiotherapy
Source: PLoS One. 2020 Oct 16;15(10):e0240742. doi: 10.1371/journal.pone.0240742 (PMC7567401; doi:10.1371/journal.pone.0240742)
Supplement: S2 Data — (XLSX) [file pone.0240742.s002.xlsx]

## Sheet: 工作表1
	< 8 weeks (n = 5)	8 ­ 10 weeks (n = 11)	10 ­ 12 weeks (n = 57)	>= 12 weeks (n = 59)
Good Tumor Regression	1	0.636	0.825	0.763
pCR	0.2	0.273	0.298	0.339
